# Supplementary material for: Probiotic Sheep Milk: Physicochemical Properties of Fermented Milk and Viability of Bacteria Under Simulated Gastrointestinal Conditions
Source: Nutrients. 2025 Oct 24;17(21):3340. doi: 10.3390/nu17213340 (PMC12608772; doi:10.3390/nu17213340)
Supplement: Supplementary file 1 [file nutrients-17-03340-s001.zip]

Archive with 1 entries (1 files):
- nutrients-3930254-supplementary.pdf
